# Supplementary material for: Attenuated Visual Function in Patients with Major Depressive Disorder
Source: J Clin Med. 2020 Jun 22;9(6):1951. doi: 10.3390/jcm9061951 (PMC7356808; doi:10.3390/jcm9061951)
Supplement: Supplementary file 1 [file jcm-09-01951-s001.zip]

Archive with 2 entries (2 files):
- Supplemntary files/Supplemental Table 1.pdf
- Supplemntary files/Supplemental Table 2.pdf
